# Supplementary material for: The utility of remdesivir in SARS-CoV-2: A single tertiary care center experience from a developing country
Source: Explor Res Clin Soc Pharm. 2022 Feb 8;5:100107. doi: 10.1016/j.rcsop.2022.100107 (PMC8823973; doi:10.1016/j.rcsop.2022.100107)
Supplement: Supplementary file 1 — Supplementary material [file mmc1.zip]

Archive with 1 entries (1 files):
- mmc1.sav
